# Supplementary material for: Dataset on the safety behavior among Pakistani healthcare workers during COVID-19
Source: Data Brief. 2022 Jan 19;41:107831. doi: 10.1016/j.dib.2022.107831 (PMC8767930; doi:10.1016/j.dib.2022.107831)
Supplement: Supplementary file 2 [file mmc2.csv]

GENDER	AGE	JT	MT	WT	TSL1	TSL2	TSL3	TSL4	TSL5	TFL1	TFL2	TFL3	TFL4	TFL5	TFL6	EWB1	EWB2	EWB3	SC1	SC2	SC3	SC4	SC5	SC6	SC7
1	2	1	2	2	5	5	1	2	2	3	2	3	5	3	4	5	5	1	3	5	4	3	4	5	4
1	2	1	2	2	4	5	2	1	1	4	1	3	2	5	5	4	5	2	2	5	1	4	1	1	1
1	2	1	2	2	1	3	2	1	1	1	2	2	1	2	3	1	3	2	3	1	3	2	1	2	1
1	2	2	2	2	4	4	2	1	1	1	3	1	1	2	5	4	4	2	3	4	2	2	2	2	2
1	2	2	2	2	4	3	2	2	1	2	2	2	3	3	3	4	3	2	3	4	1	2	2	3	3
2	2	2	2	2	1	2	1	2	1	2	2	1	3	2	5	1	2	1	1	1	2	2	2	1	2
1	2	3	2	2	4	3	1	2	1	1	3	2	4	3	3	4	3	1	1	4	3	1	3	3	3
2	2	3	2	2	3	4	2	3	1	1	3	1	4	4	5	3	4	2	5	5	4	5	5	5	5
1	2	3	2	2	4	4	2	3	1	2	1	2	3	4	3	4	4	2	4	5	5	4	4	4	5
2	2	3	2	3	3	2	1	2	2	3	2	3	4	4	4	3	2	1	4	4	5	4	5	5	5
2	2	2	2	3	2	2	2	2	2	3	2	2	3	4	4	2	2	2	2	4	2	2	4	2	4
1	2	1	2	3	2	3	1	2	2	2	2	1	1	3	4	2	3	1	1	2	3	2	4	3	2
1	2	3	2	3	2	3	2	2	1	2	1	2	1	2	3	2	3	2	1	3	5	2	4	3	2
1	2	2	2	3	2	3	2	1	3	4	1	3	3	1	3	2	3	2	4	3	5	4	2	5	2
1	2	1	2	3	3	2	1	2	1	2	3	2	2	3	3	3	2	1	2	3	2	5	3	3	2
1	2	1	2	3	2	3	3	3	3	3	2	3	1	2	3	2	3	3	3	2	2	1	1	2	1
2	2	2	2	3	4	3	3	4	2	4	3	3	1	3	4	4	3	3	1	3	1	2	4	2	4
1	2	3	2	3	3	3	2	1	2	1	2	1	3	3	3	3	3	2	3	5	3	1	2	2	1
2	2	3	2	3	5	4	1	1	2	1	3	1	4	3	4	5	4	1	3	5	4	4	2	3	4
1	2	2	2	3	2	4	3	3	5	1	5	4	4	3	5	2	4	3	2	2	2	2	3	2	2
2	2	1	2	3	4	5	1	1	1	1	2	1	4	4	5	5	4	2	2	4	5	4	5	2	5
1	2	3	2	3	5	5	3	1	1	1	1	1	5	5	5	5	3	5	5	5	5	5	5	5	5
2	2	3	2	3	5	5	4	1	1	1	1	1	5	5	5	5	5	5	5	5	5	5	5	5	5
1	2	3	2	3	2	1	1	1	2	3	2	1	1	1	5	4	5	1	1	1	1	1	1	1	2
1	2	3	2	3	2	1	1	1	1	2	2	3	1	2	4	5	3	2	2	2	2	1	1	2	3
2	2	3	2	3	1	1	1	2	1	1	2	1	1	1	5	4	3	3	2	1	1	1	1	2	2
1	2	3	2	3	5	3	1	1	3	3	3	2	2	2	4	5	4	2	4	5	4	5	2	3	4
1	2	3	2	3	2	4	2	2	1	1	1	1	4	3	5	4	4	4	4	5	4	4	4	4	2
1	2	3	2	3	4	3	3	1	2	2	1	2	3	1	4	5	3	5	4	3	2	2	1	4	5
1	2	2	2	3	4	4	1	1	1	1	1	1	4	4	4	4	5	5	1	4	4	1	3	2	5
1	2	1	2	3	3	3	1	1	1	1	1	1	1	3	3	5	4	5	1	4	3	1	3	2	5
2	2	2	1	3	4	4	1	1	1	1	1	1	1	3	3	5	4	5	4	4	3	1	3	2	5
1	2	2	1	3	2	4	2	2	3	3	3	2	2	3	1	5	4	5	4	5	1	1	4	1	3
1	2	2	2	3	4	2	2	1	3	1	3	1	2	1	4	4	5	5	4	2	2	1	1	1	3
2	2	2	2	3	2	2	2	3	2	3	2	2	3	4	4	4	4	5	3	4	4	3	3	4	3
1	2	3	2	3	4	5	1	5	1	1	1	1	5	4	4	5	4	5	2	4	2	3	4	4	4
1	2	3	2	3	4	4	1	1	1	1	2	1	4	5	3	5	4	5	3	5	2	4	5	3	4
2	2	3	2	3	3	3	1	1	1	1	2	1	4	5	3	5	4	5	3	5	3	3	4	3	4
2	2	3	2	3	4	4	1	1	1	1	2	1	5	4	3	5	4	5	3	5	3	4	4	3	4
1	2	2	2	3	4	4	1	1	1	1	1	1	1	1	4	5	5	4	1	1	4	4	1	5	5
1	2	2	2	3	4	4	1	1	1	1	1	1	2	4	1	4	4	5	1	5	3	1	4	5	4
1	2	2	2	3	4	4	1	1	1	1	1	1	1	3	3	3	4	5	4	4	1	3	2	2	5
2	2	2	3	2	4	4	1	1	1	1	1	1	1	3	3	3	4	5	4	4	3	1	3	2	5
1	2	2	2	2	4	4	1	1	1	1	1	1	3	4	4	5	4	3	1	3	2	5	4	3	3
1	2	2	2	2	4	4	3	4	5	4	3	4	2	4	3	4	5	4	5	4	4	3	4	3	4
1	2	2	2	2	5	4	1	1	1	1	1	1	4	4	4	2	3	3	4	3	4	5	4	3	4
1	2	2	2	2	5	4	1	1	1	1	1	1	4	4	4	5	5	2	3	4	3	5	4	3	4
2	1	2	2	2	5	4	1	1	3	1	3	1	5	5	3	5	1	1	3	5	2	5	5	5	5
2	1	2	2	2	5	5	1	1	1	1	1	1	4	4	3	2	3	2	2	4	5	2	4	3	5
2	1	2	2	2	3	3	3	4	2	5	1	3	3	1	3	2	4	4	3	5	2	3	4	1	4
2	1	2	2	2	5	5	1	1	1	1	1	1	1	3	3	1	4	4	1	5	3	1	1	1	3
1	1	2	4	2	2	4	1	3	2	2	4	3	1	2	1	3	1	4	1	5	3	1	4	3	1
1	1	2	2	2	2	4	1	1	3	4	2	1	3	5	4	5	2	5	4	5	3	5	4	2	5
2	1	2	2	2	2	4	1	4	2	1	4	1	3	5	4	5	2	4	5	3	4	3	1	2	4
2	1	2	2	2	4	3	1	1	1	2	1	5	1	2	1	2	5	2	4	2	3	2	4	1	3
2	1	2	2	2	5	4	1	1	1	1	1	1	4	4	4	5	5	2	3	4	3	5	4	3	4
1	3	1	2	2	3	5	1	1	3	1	3	1	5	5	3	5	1	1	3	5	2	5	5	5	5
1	3	1	2	2	1	3	1	2	1	3	3	1	1	2	3	2	2	3	4	5	4	2	5	3	2
1	3	1	3	2	4	4	1	3	3	1	5	3	2	2	4	4	2	1	1	1	2	4	4	2	4
1	3	1	2	2	3	4	1	1	3	1	3	1	4	5	2	5	2	1	1	2	3	4	2	4	5
1	3	1	2	2	4	4	1	1	3	1	3	1	4	4	4	2	2	4	2	5	4	4	2	2	5
1	3	1	2	2	5	4	1	1	4	3	2	1	3	4	4	1	4	1	3	5	3	5	5	5	5
2	3	2	2	2	5	4	1	1	4	3	2	1	5	5	3	5	1	1	3	5	3	5	5	5	5
2	3	2	2	2	5	2	3	4	2	4	3	3	1	3	2	2	2	1	2	1	3	2	4	2	4
1	2	2	2	2	4	4	2	2	2	3	4	3	3	3	3	4	4	3	3	5	3	5	2	4	3
1	2	2	2	2	4	4	2	2	2	3	4	3	1	2	2	2	3	3	3	1	3	1	2	2	1
1	2	2	4	2	2	2	2	2	2	3	4	3	3	3	3	4	4	3	3	5	3	5	3	4	3
1	2	2	4	2	3	2	2	1	1	1	2	3	4	4	4	5	5	3	5	5	5	4	3	5	5
1	2	2	4	2	1	4	5	1	3	4	1	1	4	3	5	2	1	4	1	5	2	1	4	1	3
1	2	2	4	2	2	2	3	3	3	3	3	3	4	4	4	3	4	4	3	3	4	3	3	4	4
1	2	2	2	2	5	4	1	1	4	1	3	1	4	4	5	5	4	5	5	4	3	5	4	2	5
1	2	2	2	2	5	4	1	1	2	1	3	1	4	2	5	5	4	5	4	5	3	5	2	4	5
1	2	2	2	2	5	4	1	1	1	1	1	1	4	2	4	5	4	5	5	5	3	4	3	4	5
2	2	2	2	2	3	2	1	2	3	4	5	4	2	1	1	5	4	5	2	5	2	5	1	1	2
2	2	2	2	2	5	4	1	1	1	1	1	1	3	4	3	5	4	5	1	4	3	3	1	3	3
2	2	2	2	2	1	1	1	1	5	4	1	1	1	5	5	5	4	5	1	1	1	1	1	2	1
2	2	2	2	2	4	5	5	1	1	1	1	1	3	2	5	5	4	5	2	3	4	5	5	4	5
1	2	2	2	2	4	5	5	1	2	1	1	1	2	5	5	5	4	5	3	4	5	5	5	4	4
1	2	2	2	2	3	5	1	1	3	1	3	1	1	5	4	5	4	5	4	3	5	5	4	2	1
1	2	2	2	2	2	5	1	2	3	3	3	3	3	2	4	5	4	5	2	5	5	1	2	3	1
1	2	2	2	2	2	1	2	1	1	1	1	1	5	5	4	2	1	2	4	4	5	5	5	4	5
1	2	2	2	2	1	2	4	1	1	1	1	1	4	5	5	1	2	4	4	4	5	5	5	4	5
1	2	2	2	2	1	1	4	1	1	1	1	1	5	4	5	1	1	4	4	5	4	5	5	5	4
1	2	2	2	2	5	4	1	1	1	1	1	1	1	2	4	5	4	1	1	5	5	5	4	4	5
1	2	2	2	2	4	4	3	4	5	3	2	3	1	4	2	4	4	3	1	3	2	3	2	3	4
1	2	2	2	3	3	3	3	1	1	1	2	1	3	3	3	3	3	3	4	4	3	3	4	3	3
1	2	2	2	3	4	4	1	1	1	4	1	1	4	1	3	4	4	1	1	2	1	1	1	1	4
1	2	2	2	3	3	2	1	1	2	1	1	1	3	3	3	3	2	1	3	5	4	4	3	4	5
1	2	2	2	3	3	3	3	4	2	5	1	3	3	3	1	3	3	3	3	5	2	3	4	1	4
1	2	1	2	3	1	1	4	1	1	1	1	1	4	5	5	1	1	4	4	5	4	5	5	4	5
1	2	2	2	3	1	1	1	1	1	1	1	1	4	4	5	1	1	1	4	5	3	4	2	1	5
1	2	1	2	3	2	3	1	2	3	1	2	4	1	4	4	2	3	1	3	3	1	1	5	4	2
1	2	1	2	3	5	5	1	1	1	2	1	4	3	5	5	5	5	1	3	3	5	5	3	1	5
1	2	1	2	3	1	2	1	1	1	1	1	1	2	1	1	1	2	1	2	1	1	1	1	1	2
1	2	1	2	3	1	2	1	2	1	1	2	1	1	1	1	1	2	1	1	5	1	1	2	1	1
1	2	3	2	2	2	1	1	1	2	1	1	1	1	2	3	2	1	1	3	2	1	1	1	2	1
1	2	3	2	2	1	1	1	2	1	1	2	1	1	2	3	1	1	1	1	1	1	1	1	2	1
2	2	3	2	2	1	1	1	2	1	1	1	2	1	1	2	1	1	1	2	1	1	1	1	2	3
2	2	3	2	2	1	1	1	2	1	1	1	1	1	1	1	1	1	1	1	5	1	1	1	2	1
2	2	3	2	2	1	2	1	1	1	2	3	4	2	1	1	1	2	1	1	1	1	1	1	2	1
2	2	3	2	2	1	1	1	1	2	1	3	3	1	2	3	1	3	2	1	2	1	1	2	1	1
2	2	3	2	2	2	1	1	2	1	1	1	2	1	1	1	1	3	3	2	1	1	1	1	1	2
1	2	2	2	2	5	4	3	2	4	1	4	4	4	2	4	1	1	2	5	5	3	4	4	2	4
2	2	2	2	2	1	2	1	2	1	1	2	1	1	1	1	1	4	4	1	5	1	1	2	1	1
2	2	2	2	2	2	1	1	1	2	1	1	1	1	2	3	1	2	1	3	2	1	1	1	2	1
2	2	2	2	2	1	1	1	2	1	1	2	1	1	2	3	1	1	1	1	1	1	1	1	2	1
2	2	2	2	2	1	1	1	2	1	1	1	2	1	1	2	1	2	1	2	1	1	1	1	2	3
1	2	2	2	2	1	1	1	2	1	1	1	1	1	1	1	1	1	2	1	5	1	1	1	2	1
1	2	2	2	2	1	2	1	1	1	2	3	4	2	1	1	1	1	1	1	1	1	1	1	2	1
1	2	2	2	2	1	1	1	1	2	1	3	3	1	2	3	2	3	4	1	2	1	1	2	1	1
1	2	2	2	2	2	1	1	2	1	1	1	2	1	1	1	1	3	3	2	1	1	1	1	1	2
1	2	2	2	2	5	4	3	2	4	1	4	4	4	2	4	1	1	2	5	5	3	4	4	2	4
1	2	2	2	2	1	2	1	2	1	1	2	1	1	1	1	1	4	4	1	5	1	1	2	1	1
1	2	2	2	2	2	1	1	1	2	1	1	1	1	2	3	1	2	1	3	2	1	1	1	2	1
1	2	2	2	2	1	1	1	2	1	1	2	1	1	2	3	1	1	1	1	1	1	1	1	2	1
1	2	2	2	2	1	1	1	2	1	1	1	2	1	1	2	1	2	1	2	1	1	1	1	2	3
1	2	2	2	2	1	1	1	2	1	1	1	1	1	1	1	1	1	2	1	5	1	1	1	2	1
1	2	2	2	2	1	2	1	1	1	2	3	4	2	1	1	1	1	1	1	1	1	1	1	2	1
2	2	2	2	2	1	1	1	1	2	1	3	3	1	2	3	2	3	4	1	2	1	1	2	1	1
1	2	2	2	3	2	1	1	2	1	1	1	2	1	1	1	1	3	3	2	1	1	1	1	1	2
1	2	2	2	3	5	4	3	2	4	1	4	4	4	2	4	5	4	5	5	5	3	4	4	2	4
1	2	2	2	3	1	2	1	2	1	1	2	1	1	1	1	5	4	5	1	5	1	1	2	1	1
2	2	2	2	3	2	1	1	1	2	1	1	1	1	2	3	5	4	5	3	2	1	1	1	2	1
2	2	1	2	3	1	1	1	2	1	1	2	1	1	2	3	4	4	4	1	1	1	1	1	2	1
2	2	3	2	3	1	1	1	2	1	1	1	2	1	1	2	5	5	5	2	1	1	1	1	2	3
1	2	3	2	3	1	1	1	2	1	1	1	1	1	1	1	1	1	1	1	5	1	1	1	2	1
2	2	3	2	3	1	2	1	1	1	2	3	4	2	1	1	2	1	2	1	1	1	1	1	2	1
1	2	3	3	3	1	1	1	1	2	1	3	3	1	2	3	1	3	2	1	2	1	1	2	1	1
2	2	1	3	3	2	1	1	2	1	1	1	2	1	1	1	2	1	1	2	1	1	1	1	1	2
2	2	1	3	3	5	4	3	2	4	1	4	4	4	2	4	5	4	1	5	5	3	4	4	2	4
1	2	1	2	3	2	4	2	2	1	1	1	1	4	3	2	4	4	4	4	5	4	4	4	4	2
2	2	3	2	3	4	3	3	1	2	2	1	2	3	1	4	5	3	5	4	3	2	2	1	4	5
1	5	1	2	3	4	4	1	1	1	1	1	1	4	4	4	5	2	1	1	4	4	1	3	2	5
2	5	1	2	3	3	3	1	1	1	1	1	1	1	3	3	3	4	5	1	4	3	1	3	2	5
2	2	3	2	3	4	4	1	1	1	1	1	1	1	3	3	3	4	5	4	4	3	1	3	2	5
2	2	2	2	3	2	4	2	2	3	3	3	2	2	3	1	3	5	2	4	5	1	1	4	1	3
2	2	1	2	3	4	2	2	1	3	1	3	1	2	1	4	2	3	1	4	2	2	1	1	1	3
2	2	2	2	3	2	2	2	3	2	3	2	2	3	4	4	3	4	4	3	4	4	3	3	4	3
1	2	1	2	3	4	5	1	5	1	1	1	1	5	4	4	4	2	2	2	4	2	3	4	4	4
1	2	3	1	3	4	4	1	1	1	1	2	1	4	5	3	4	1	3	3	5	2	4	5	3	4
1	2	1	1	3	3	3	1	1	1	1	2	1	4	5	3	4	1	3	3	5	3	3	4	3	4
1	4	2	1	3	4	4	1	1	1	1	2	1	5	4	3	5	1	3	3	5	3	4	4	3	4
1	2	3	1	3	4	4	1	1	1	1	1	1	1	1	4	1	1	1	1	1	4	4	1	5	5
1	2	1	1	3	4	4	1	1	1	1	1	1	2	4	1	1	1	1	1	5	3	1	4	5	4
1	2	2	1	3	4	4	1	1	1	1	1	1	1	3	3	1	1	1	4	4	1	3	2	2	5
1	2	3	1	3	4	4	1	1	1	1	1	1	1	3	3	1	1	1	4	4	3	1	3	2	5
1	5	1	2	3	4	4	1	1	1	1	1	1	3	4	4	1	1	1	1	3	2	5	4	3	3
1	2	1	2	3	4	4	3	4	5	4	3	4	2	4	3	4	3	4	5	4	4	3	4	3	4
1	2	2	2	3	5	4	1	1	1	1	1	1	4	4	4	1	1	1	4	3	4	5	4	3	4
1	2	3	2	3	5	4	1	1	1	1	1	1	4	4	4	1	1	1	3	4	3	5	4	3	4
1	2	1	2	3	4	5	4	5	5	4	5	3	5	4	3	4	5	3	5	4	5	4	4	4	4
1	3	2	2	2	5	3	5	4	3	3	4	3	3	4	4	3	4	3	4	3	4	4	4	4	4
1	3	3	2	2	5	5	3	4	5	3	5	4	3	5	4	3	5	4	5	5	5	5	5	5	5
2	1	3	2	2	3	3	3	3	3	3	3	3	3	3	3	3	3	3	3	3	3	3	3	3	3
2	1	2	2	3	4	5	5	4	5	3	4	5	3	4	4	4	3	3	5	3	5	4	4	4	4
2	3	1	2	3	4	4	4	4	3	4	4	5	5	4	3	4	5	4	5	4	5	3	4	3	3
2	3	3	2	2	3	5	5	3	4	4	4	4	3	3	3	3	5	4	4	4	4	4	4	3	5
2	1	3	2	3	5	5	5	4	4	4	4	4	5	3	4	4	4	3	4	4	4	5	3	3	5
2	2	3	2	1	4	4	4	4	4	4	4	4	5	3	4	4	4	3	4	4	4	4	5	3	5
1	3	3	1	3	4	4	4	4	4	4	4	4	5	3	4	4	4	3	4	4	5	3	4	5	3
2	1	2	3	1	5	3	5	4	5	5	5	3	4	4	3	1	1	1	5	4	5	4	5	5	4
1	2	2	4	2	5	3	4	5	3	4	5	4	5	5	4	1	1	1	4	5	4	4	5	5	5
2	3	1	1	2	4	4	5	3	4	4	4	5	3	4	4	1	1	1	5	4	5	4	4	4	5
1	3	2	1	2	4	5	4	4	3	3	4	4	4	4	4	1	1	1	4	4	4	5	4	4	4
1	2	1	1	3	4	4	4	4	4	4	4	4	4	4	4	1	1	1	4	4	4	5	4	4	4
1	1	1	1	3	4	3	5	4	5	4	5	5	3	5	4	1	1	1	4	3	4	4	5	4	4
1	3	2	1	3	3	4	3	3	4	4	3	5	3	4	4	1	1	1	3	4	5	3	4	4	4
1	2	2	1	3	3	5	4	5	4	5	4	5	4	4	4	1	1	1	5	5	3	4	4	5	4
1	1	2	2	3	3	4	4	4	4	5	5	5	4	4	4	1	1	1	4	4	4	4	4	4	4
1	3	2	2	3	5	5	4	3	5	4	4	5	5	4	4	1	1	1	5	5	5	3	5	3	5
1	1	2	2	3	4	5	3	4	5	4	3	4	4	4	4	1	1	1	5	4	4	4	4	4	4
1	3	2	2	3	3	4	3	5	4	3	4	4	4	4	4	3	3	3	3	3	3	4	5	3	3
1	2	2	2	2	4	4	5	4	4	4	5	4	4	5	3	5	5	4	4	4	5	4	5	5	5
1	1	2	2	3	2	2	4	5	3	5	4	5	3	4	4	4	4	3	4	5	5	4	4	5	4
1	1	2	2	2	2	1	5	4	5	4	5	4	4	4	5	4	5	3	5	4	5	4	4	3	3
1	2	2	2	3	5	3	5	4	4	4	4	4	5	4	5	3	3	4	4	3	5	5	4	3	5
1	3	2	2	2	4	4	4	5	3	3	4	5	5	4	4	4	4	5	4	4	4	3	3	4	4
1	2	2	2	3	4	5	3	4	4	5	4	4	3	3	4	4	3	4	4	3	4	4	5	4	3
1	3	2	2	2	5	4	3	3	5	3	3	4	5	4	4	5	4	4	5	4	4	4	3	5	4
1	1	2	2	2	4	4	4	4	4	4	4	4	4	4	4	4	4	4	4	5	4	5	4	4	3
1	2	2	2	1	3	4	3	5	4	4	5	5	5	5	4	3	3	3	3	4	3	5	4	3	5
1	3	2	2	3	5	3	5	3	4	4	5	5	4	4	4	4	4	3	5	4	5	4	4	5	3
1	3	2	2	3	2	3	4	4	3	4	5	5	4	4	5	3	4	5	4	3	4	4	5	3	5
1	2	2	2	3	3	5	3	4	3	5	3	4	3	5	5	5	5	4	5	4	4	5	3	4	3
1	1	2	2	3	4	4	4	4	3	4	4	3	3	4	3	4	4	5	4	4	4	4	5	3	4
1	3	2	2	3	4	4	4	4	4	4	4	4	3	4	3	3	5	4	4	4	4	3	4	5	4
1	2	2	2	3	3	4	3	4	5	3	3	5	4	3	4	4	4	5	3	3	4	3	5	3	4
1	1	2	2	3	4	4	3	5	3	3	3	4	3	3	3	5	4	3	4	5	3	4	5	4	5
1	3	2	2	1	4	3	4	4	4	4	4	4	5	4	4	3	3	4	4	3	4	4	4	5	4
1	1	2	2	3	4	5	4	5	5	4	5	3	5	4	3	4	3	4	5	4	5	4	4	4	4
1	2	2	2	2	5	3	5	4	3	3	4	3	3	4	4	4	3	4	4	3	4	4	4	4	4
1	1	2	2	1	5	5	3	4	5	3	5	4	3	5	4	5	4	3	5	5	5	5	5	5	5
1	1	2	2	3	3	3	3	3	3	3	3	3	3	3	3	3	3	3	3	3	3	3	3	3	3
1	1	2	2	2	4	5	5	4	5	3	4	5	3	4	4	4	3	3	5	3	5	4	4	4	4
1	1	2	2	1	4	4	4	4	3	4	4	5	5	4	3	4	5	4	5	4	5	3	4	3	3
1	1	2	2	3	3	5	5	3	4	4	4	4	3	3	3	3	5	4	4	4	4	4	4	3	5
1	1	2	1	2	5	5	5	4	4	4	4	4	5	3	4	4	4	3	4	4	4	5	3	3	5
1	5	2	4	1	4	4	4	4	4	4	4	4	5	3	4	4	4	3	4	4	4	4	5	3	5
1	4	2	3	3	4	4	4	4	4	4	4	4	5	3	4	4	4	3	4	4	5	3	4	5	3
1	5	2	3	2	5	3	5	4	5	5	5	3	4	4	3	3	3	4	5	4	5	4	5	5	4
1	5	2	2	1	5	3	4	5	3	4	5	4	5	5	4	4	5	4	4	5	4	4	5	5	5
1	4	2	2	3	4	4	5	3	4	4	4	5	3	4	4	4	4	3	5	4	5	4	4	4	5
2	4	2	2	3	4	5	4	4	3	3	4	4	4	4	4	4	4	4	4	4	4	5	4	4	4
1	5	2	2	3	4	4	4	4	4	4	4	4	4	4	4	4	4	4	4	4	4	5	4	4	4
1	5	2	2	3	4	3	5	4	5	4	5	5	3	5	4	5	5	3	4	3	4	4	5	4	4
2	5	2	2	3	3	4	3	3	4	4	3	5	3	4	4	3	5	3	3	4	5	3	4	4	4
2	5	2	2	3	3	5	4	5	4	5	4	5	4	4	4	4	5	4	5	5	3	4	4	5	4
2	4	2	2	3	3	4	4	4	4	5	5	5	4	4	4	5	5	4	4	4	4	4	4	4	4
1	4	2	2	3	5	5	4	3	5	4	4	5	5	4	4	4	5	5	5	5	5	3	5	3	5
1	4	2	2	3	4	5	3	4	5	4	3	4	4	4	4	3	4	4	5	4	4	4	4	4	4
2	4	2	2	3	3	4	3	5	4	3	4	4	4	4	4	4	4	4	3	3	3	4	5	3	3
2	4	2	2	3	4	4	5	4	4	4	5	4	4	5	3	5	4	4	4	4	5	4	5	5	5
2	4	2	2	3	2	2	4	5	3	5	4	5	3	4	4	4	5	3	4	5	5	4	4	5	4
1	4	2	2	3	2	1	5	4	5	4	5	4	4	4	5	5	4	4	5	4	5	4	4	3	3
2	5	2	2	3	5	3	5	4	4	4	4	4	5	4	5	4	4	5	4	3	5	5	4	3	5
1	5	2	2	3	4	4	4	5	3	3	4	5	5	4	4	4	5	5	4	4	4	3	3	4	4
2	5	2	2	3	4	5	3	4	4	5	4	4	3	3	4	4	4	3	4	3	4	4	5	4	3
2	4	2	2	3	5	4	3	3	5	3	3	4	5	4	4	3	4	5	5	4	4	4	3	5	4
2	4	2	2	3	4	4	4	4	4	4	4	4	4	4	4	4	4	4	4	5	4	5	4	4	3
2	4	2	2	3	3	4	3	5	4	4	5	5	5	5	4	5	5	5	3	4	3	5	4	3	5
2	5	2	2	3	5	3	5	3	4	4	5	5	4	4	4	5	5	4	5	4	5	4	4	5	3
1	5	2	2	3	2	3	4	4	3	4	5	5	4	4	5	5	5	4	4	3	4	4	5	3	5
2	2	2	2	3	3	5	3	4	3	5	3	4	3	5	5	3	4	3	5	4	4	5	3	4	3
1	2	2	2	3	4	4	4	4	3	4	4	3	3	4	3	4	3	3	4	4	4	4	5	3	4
2	2	2	2	3	4	4	4	4	4	4	4	4	3	4	3	4	4	3	4	4	4	3	4	5	4
1	2	2	2	2	3	4	3	4	5	3	3	5	4	3	4	3	5	4	3	3	4	3	5	3	4
1	2	2	2	2	4	4	3	5	3	3	3	4	3	3	3	3	4	3	4	5	3	4	5	4	5
1	2	2	2	2	4	3	4	4	4	4	4	4	5	4	4	4	4	5	4	3	4	4	4	5	4
1	2	2	2	2	4	4	3	4	3	4	3	3	3	3	4	3	3	3	3	4	3	5	3	3	4
1	2	2	2	2	4	4	5	3	5	3	4	4	3	3	4	4	4	3	5	3	4	4	4	3	5
1	2	2	2	2	5	4	4	4	3	4	4	4	4	4	4	4	4	4	4	4	4	4	5	3	3
1	2	2	2	1	5	5	5	5	5	5	5	4	4	4	3	5	4	4	4	4	4	4	4	5	3
1	2	2	2	1	4	3	4	5	3	3	4	5	3	4	4	4	5	3	3	3	3	4	3	3	4
1	2	2	2	1	4	5	4	4	4	1	1	1	1	1	1	1	1	1	1	1	1	1	5	5	5
1	2	2	2	1	4	4	4	4	4	1	1	1	1	1	1	1	1	1	1	1	1	1	5	5	5
1	2	2	2	1	4	4	4	3	4	1	1	1	1	1	1	1	1	1	1	1	1	1	5	5	5
1	2	2	2	1	5	5	4	4	4	1	1	1	1	1	1	1	1	1	1	1	1	1	5	5	5
1	2	2	2	1	4	4	3	4	3	1	1	1	1	1	1	1	1	1	1	1	1	1	5	5	5
1	2	2	2	1	4	3	4	4	5	1	1	1	1	1	1	1	1	1	1	1	1	1	5	5	5
1	2	2	2	1	4	5	5	4	1	1	1	1	1	1	1	1	1	1	1	1	1	1	5	5	5
1	2	2	2	1	5	4	5	5	4	1	1	1	1	1	1	1	1	1	1	1	1	1	5	5	5
1	2	2	1	1	5	4	3	5	4	1	1	1	1	1	1	1	1	1	1	1	1	1	5	5	5
1	2	2	1	1	4	4	4	4	5	1	1	1	1	1	1	1	1	1	1	1	1	1	5	5	5
1	2	2	3	1	4	4	4	3	4	4	3	5	4	3	5	3	5	4	3	3	3	3	4	3	4
1	2	2	3	1	4	5	5	4	5	3	5	5	4	3	5	5	5	4	4	5	4	4	4	5	5
1	2	2	3	1	3	5	4	5	3	4	3	5	3	4	5	3	5	3	3	3	3	5	4	5	4
1	2	2	4	1	3	5	3	3	4	3	4	5	3	4	5	4	5	3	4	5	5	5	5	5	5
1	2	2	4	1	4	4	4	4	3	4	4	4	3	5	5	4	4	3	4	3	4	4	5	4	5
1	2	2	4	1	4	3	3	4	3	3	5	4	5	4	3	5	4	5	4	4	4	4	5	4	4
1	2	2	1	1	2	1	2	1	4	2	2	2	2	2	3	2	2	2	1	1	1	1	5	5	5
1	2	2	1	1	1	2	1	4	2	2	2	2	2	3	2	1	1	1	1	5	1	1	5	1	1
1	2	2	1	1	4	2	2	3	2	3	1	2	2	2	2	1	1	1	1	4	1	1	5	1	1
1	2	2	1	1	3	2	3	2	2	3	2	2	1	2	1	1	1	1	1	5	1	1	5	1	1
1	2	2	1	1	2	1	2	3	2	3	2	1	3	4	1	1	1	1	1	4	1	1	5	1	1
1	2	2	2	1	5	1	3	1	3	2	1	2	1	2	3	1	1	1	1	5	1	1	5	1	1
1	2	2	2	1	3	2	2	2	2	3	3	3	3	3	2	1	1	1	1	4	1	1	5	1	1
1	2	2	2	1	2	3	1	3	4	3	3	4	2	4	3	3	5	3	1	5	4	5	4	1	1
1	2	2	2	1	2	2	2	3	3	3	2	1	2	1	2	1	3	3	4	5	4	5	4	1	1
1	2	2	2	1	1	1	3	5	5	4	1	1	2	1	3	1	4	3	5	4	5	4	5	1	1
1	2	2	2	1	3	1	3	1	2	4	3	3	5	1	5	4	4	3	4	5	4	5	5	1	1
1	2	2	2	1	1	3	2	2	4	5	1	1	1	1	2	1	4	4	5	4	5	4	5	1	1
1	2	2	2	1	5	3	2	1	5	5	3	1	1	1	1	1	5	5	5	5	3	5	5	5	5
1	2	2	2	1	2	4	2	1	5	5	4	1	1	1	1	1	5	5	5	5	5	5	5	5	2
1	2	2	2	1	1	2	1	1	2	1	1	1	2	3	2	1	4	5	3	4	5	4	5	3	1
1	2	2	2	1	1	2	1	1	2	1	1	1	1	2	2	3	5	3	5	4	3	5	4	5	1
1	2	2	2	1	1	1	2	1	1	1	1	2	1	1	2	1	4	5	4	5	3	3	4	5	1
1	2	2	2	3	4	1	3	5	5	3	1	1	3	3	3	2	5	4	4	5	4	5	4	5	4
1	2	2	2	1	4	1	3	4	2	4	2	2	1	1	1	1	4	3	5	4	4	4	4	5	4
1	2	2	2	3	2	3	2	3	4	3	3	1	2	2	1	2	3	5	4	5	3	5	4	3	2
1	2	2	2	1	3	3	1	4	4	4	1	1	1	1	1	1	4	4	4	5	5	4	5	4	3
1	2	2	2	3	3	3	1	3	3	3	1	1	1	1	1	1	1	3	3	5	4	5	1	1	1
1	2	2	2	1	3	3	1	4	4	4	1	1	1	1	1	1	1	3	3	4	4	5	4	1	1
1	2	2	2	3	4	5	4	3	2	4	2	2	3	3	3	2	2	3	1	5	5	2	4	1	1
1	2	2	2	1	1	1	1	1	4	2	2	1	3	1	3	1	2	1	4	4	3	1	4	1	1
1	2	2	2	3	3	3	2	3	2	2	2	3	2	3	2	2	3	4	4	5	4	4	3	1	1
1	2	2	2	1	1	3	1	4	4	5	1	5	1	1	1	1	5	4	4	4	2	2	2	1	1
1	2	2	2	2	2	2	2	3	4	4	1	1	1	1	2	1	4	5	3	5	1	3	3	1	1
1	2	2	2	2	2	2	3	3	3	3	1	1	1	1	2	1	4	5	3	4	1	3	3	1	1
1	2	2	2	2	2	2	2	3	4	4	1	1	1	1	2	1	5	4	3	5	1	3	3	1	1
1	2	2	2	2	2	1	1	2	4	4	1	1	1	1	1	1	1	1	4	4	1	1	1	1	1
1	2	2	2	2	2	1	1	2	4	4	1	1	1	1	1	1	2	4	1	1	1	1	1	5	2
1	2	2	2	2	3	3	1	4	4	4	1	1	1	1	1	1	1	3	3	3	4	5	4	4	3
1	2	2	2	2	3	3	1	4	4	4	1	1	1	1	1	1	1	3	3	3	4	5	4	4	3
1	2	2	2	2	3	3	1	4	4	4	1	1	1	1	1	1	3	4	4	5	4	3	1	3	3
1	2	2	2	2	3	3	4	4	4	4	3	4	5	4	3	4	2	4	3	4	5	4	5	4	3
1	2	2	2	2	2	1	1	3	5	4	1	1	1	1	1	1	4	4	4	2	3	3	4	3	2
1	2	2	2	2	1	2	1	4	2	2	2	2	2	3	2	2	5	4	4	3	4	4	5	4	2
1	2	2	2	2	4	2	2	3	2	3	1	2	2	2	2	1	4	3	4	5	3	4	5	5	1
1	2	2	2	2	3	2	3	2	2	3	2	2	1	2	1	2	5	4	3	4	5	3	5	3	1
1	2	2	2	2	2	1	2	3	2	3	2	1	3	4	1	3	3	4	3	5	4	3	4	3	2
1	2	2	2	2	5	1	3	1	3	2	1	2	1	2	3	2	5	3	3	3	4	3	4	3	1
1	2	2	2	2	3	2	2	2	2	3	3	3	3	3	2	3	4	4	3	4	5	4	3	5	3
1	2	2	2	2	2	3	1	3	4	3	3	4	2	4	3	3	5	3	4	5	4	5	4	3	3
1	2	2	2	2	2	2	2	3	3	3	2	1	2	1	2	1	3	3	3	4	4	3	3	5	4
1	2	2	2	2	1	1	3	5	5	4	1	1	2	1	3	1	4	3	4	5	4	4	3	5	5
1	2	2	2	2	3	1	3	1	2	4	3	3	5	1	5	4	4	3	5	4	3	4	5	5	2
1	2	2	2	2	1	3	2	2	4	5	1	1	1	1	2	1	4	4	5	5	4	5	3	4	1
1	2	2	2	2	5	3	2	1	5	5	3	1	1	1	1	1	5	5	5	5	3	5	5	5	3
1	2	2	2	2	2	4	2	1	5	5	4	1	1	1	1	1	5	5	5	5	5	5	5	5	4
1	2	2	2	2	1	2	1	1	2	1	1	1	2	3	2	1	4	5	3	4	5	4	5	3	3
1	2	2	2	2	1	2	1	1	2	1	1	1	1	2	2	3	5	3	5	4	3	5	4	5	3
1	2	2	2	2	1	1	2	1	1	1	1	2	1	1	2	1	4	5	4	5	3	3	4	5	1
1	2	2	2	2	4	1	3	5	5	3	1	1	3	3	3	2	5	4	4	5	4	5	4	5	1
1	2	2	2	2	4	1	3	4	2	4	2	2	1	1	1	1	4	3	5	4	4	4	4	5	2
1	2	2	2	2	2	3	2	3	4	3	3	1	2	2	1	2	3	5	4	5	3	5	4	3	5
1	2	2	2	2	3	3	1	4	4	4	1	1	1	1	1	1	4	4	4	5	5	4	5	4	2
1	2	2	2	2	3	3	1	3	3	3	1	1	1	1	1	1	1	3	3	3	4	5	1	4	5
1	2	2	2	2	3	3	1	4	4	4	1	1	1	1	1	1	1	3	3	3	4	5	4	4	3
1	2	2	1	2	4	5	4	3	2	4	2	2	3	3	3	2	2	3	1	3	5	2	4	5	4
1	2	2	2	2	1	1	1	1	4	2	2	1	3	1	3	1	2	1	4	2	3	1	4	2	2
1	2	2	2	2	3	3	2	3	2	2	2	3	2	3	2	2	3	4	4	5	4	4	3	1	1
1	2	2	2	2	1	3	1	4	4	5	1	5	1	1	1	1	5	4	4	4	2	2	2	1	1
1	2	2	2	2	2	2	2	3	4	4	1	1	1	1	2	1	4	5	3	4	1	3	3	1	1
1	2	2	2	2	2	2	3	3	3	3	1	1	1	1	2	1	4	5	3	4	1	3	3	1	1
1	2	2	2	2	2	2	2	3	4	4	1	1	1	1	2	1	5	4	3	5	1	3	3	1	1
1	2	2	2	2	2	1	1	2	4	4	1	1	1	1	1	3	4	4	4	4	1	1	1	1	1
1	2	2	3	2	2	1	1	2	4	4	1	1	1	1	1	2	4	4	1	5	1	1	1	1	1
1	2	2	2	2	3	3	1	4	4	4	1	1	1	1	1	2	4	4	3	4	4	5	4	1	1
1	2	2	2	2	3	3	1	4	4	4	1	1	1	1	1	4	4	4	3	5	4	5	4	1	1
1	2	2	2	2	3	3	1	4	4	4	1	1	1	1	1	4	4	4	4	5	4	3	1	1	1
1	2	1	2	2	3	3	4	4	4	4	3	4	5	4	3	4	4	4	3	4	5	4	5	4	1
1	2	2	2	2	2	1	1	3	5	4	1	1	1	1	1	4	4	4	4	2	3	3	4	3	2
1	2	3	4	2	2	1	1	3	5	4	1	1	1	1	1	3	5	4	4	5	5	2	3	4	2
1	2	1	2	2	1	2	1	4	5	4	1	1	3	1	3	3	5	4	3	5	1	1	3	5	1
1	2	2	2	2	1	1	1	1	5	5	1	1	1	1	1	4	5	4	3	2	3	2	2	4	3
1	2	3	2	2	2	4	1	4	3	3	3	4	2	5	1	1	5	5	3	2	4	4	3	5	2
1	2	3	2	2	1	1	1	1	5	5	1	1	4	5	5	4	3	3	3	5	4	4	1	5	1
1	2	2	2	2	3	1	4	1	2	4	1	3	4	5	4	1	5	5	4	3	1	4	1	5	2
1	2	1	2	2	3	1	2	1	2	4	1	1	3	4	5	1	2	4	4	5	2	5	4	5	2
1	2	3	2	2	4	1	3	2	2	4	1	4	5	4	4	1	2	4	4	5	2	4	5	3	1
1	2	2	2	2	5	3	4	3	4	3	1	1	5	4	5	2	2	4	5	4	5	2	4	2	4
1	2	1	3	2	2	1	1	3	5	4	1	1	4	5	4	3	4	3	4	5	5	2	3	4	2
1	3	1	2	2	1	2	1	2	3	5	1	1	3	5	3	3	5	4	3	5	1	1	3	5	5
1	2	2	2	2	3	2	3	1	1	3	1	2	4	3	3	2	3	5	3	4	2	3	4	5	1
1	3	3	2	2	4	3	3	2	4	4	1	3	3	5	5	1	1	3	4	5	2	1	1	1	2
1	3	3	2	2	3	2	1	4	3	4	1	1	3	4	3	2	4	4	5	5	2	1	1	2	1
1	2	2	2	2	3	2	1	3	4	4	1	1	3	5	3	4	3	4	4	5	2	4	2	5	2
1	3	1	3	2	1	3	1	4	5	4	1	1	4	3	4	3	4	4	4	4	4	1	3	5	1
1	1	3	2	2	1	3	1	4	5	4	1	1	4	3	5	4	5	4	3	5	1	1	3	5	2
1	3	2	2	2	2	3	1	3	5	2	3	4	5	4	3	4	5	4	4	5	2	1	2	1	2
1	1	1	2	2	5	4	2	5	4	4	2	2	5	3	4	3	5	2	3	4	4	3	3	5	1
1	1	3	2	2	2	2	5	1	4	4	2	2	5	3	4	5	4	4	4	5	3	3	3	1	2
1	1	2	2	2	5	4	2	3	2	2	2	2	5	3	4	1	4	4	3	4	4	3	3	5	5
1	3	1	2	2	3	4	5	2	3	2	2	1	4	5	5	3	2	2	4	5	5	3	5	5	2
1	3	3	2	2	4	1	4	3	1	4	5	1	3	4	5	2	3	2	5	5	1	4	1	5	1
1	1	1	2	2	2	2	2	2	2	2	3	3	3	3	3	3	1	4	4	3	4	4	3	3	2
1	2	3	2	2	4	5	3	3	5	4	1	1	4	5	3	2	2	2	5	4	2	5	5	4	1
1	3	3	2	2	2	1	1	3	5	4	1	1	5	4	3	3	5	4	5	4	4	5	4	5	2
1	3	2	2	2	1	3	1	3	5	4	1	1	5	4	5	3	5	4	4	4	4	5	5	5	2
1	2	1	2	2	4	3	2	2	3	2	1	2	3	4	5	3	5	4	5	5	1	2	2	5	1
1	1	3	2	2	3	3	3	3	5	4	1	1	4	5	5	2	3	2	3	4	1	1	1	4	2
1	1	2	2	2	5	5	1	2	1	1	1	1	5	4	4	3	5	4	5	5	5	1	1	1	5
1	2	1	2	2	1	1	1	2	4	5	5	1	4	5	5	2	1	1	5	5	3	4	2	3	2
1	3	3	2	2	1	1	1	2	4	5	5	1	5	4	5	2	4	5	5	4	3	4	3	4	1
1	3	2	2	2	1	3	1	2	3	5	1	1	3	5	3	2	4	5	4	3	5	3	4	3	2
1	2	1	3	2	4	2	4	3	2	5	1	2	3	3	3	2	3	5	4	5	3	3	2	5	1
1	1	1	2	2	1	2	1	2	2	1	2	1	4	5	5	3	2	5	4	5	4	4	4	4	2
1	1	2	2	2	2	1	2	2	1	2	4	1	4	4	5	2	2	1	5	5	3	4	4	4	2
1	1	3	2	2	2	1	1	1	1	1	4	1	5	4	5	2	1	2	5	5	4	5	4	5	1
1	1	1	2	2	1	1	1	5	5	4	1	1	4	5	3	1	1	1	4	4	4	4	1	5	2
1	2	2	2	2	3	1	4	3	4	4	3	4	5	3	5	3	4	4	5	4	1	5	1	3	5
1	2	3	2	2	2	3	3	3	3	3	3	1	5	5	4	5	3	3	3	4	3	3	4	4	2
1	2	3	2	2	1	1	1	1	4	4	1	1	4	4	5	3	4	4	3	5	4	3	1	2	1
2	2	1	2	2	2	1	1	5	3	2	1	1	5	3	5	4	3	3	3	5	4	1	3	5	2
2	2	3	2	2	2	4	1	4	3	3	3	4	4	5	5	3	3	4	5	3	2	4	3	5	1
2	2	2	2	2	1	1	1	2	1	1	4	1	4	5	4	5	4	5	5	5	5	5	4	5	2
2	2	1	2	2	4	1	1	1	1	1	1	1	5	4	3	5	4	4	5	5	1	4	4	5	2
2	2	3	2	2	2	1	2	3	2	3	1	2	5	3	4	4	5	4	4	4	2	1	3	3	1
2	2	2	2	2	5	5	3	3	5	5	1	1	4	5	3	4	3	5	5	5	4	2	3	3	2
2	2	1	2	2	1	2	1	1	1	2	1	1	4	5	5	4	5	4	5	5	1	2	2	1	5
1	2	1	2	2	2	1	1	1	1	2	1	2	5	4	5	4	5	5	4	5	1	1	1	5	4
1	2	2	2	2	1	3	1	1	2	1	1	1	4	5	4	5	4	5	3	3	3	4	3	2	2
2	2	3	2	2	2	1	1	1	1	1	1	2	5	4	5	4	5	5	3	4	1	1	1	1	3
1	2	1	2	2	1	1	2	1	1	1	1	2	5	5	4	5	4	5	4	5	1	1	2	1	3
2	2	2	2	2	2	1	1	2	1	1	1	2	5	4	5	4	5	4	4	5	1	1	1	5	3
1	2	3	2	2	2	1	1	1	1	2	1	1	5	5	3	4	4	5	4	5	1	2	1	1	4
2	2	1	2	2	1	1	2	1	1	1	1	1	5	4	3	3	5	5	3	4	3	2	1	2	1
2	2	2	2	2	2	1	1	1	2	1	1	2	4	3	5	4	5	3	4	5	1	1	2	1	3
2	2	3	3	2	5	1	2	3	5	4	3	2	4	5	4	4	4	4	4	5	4	1	5	5	1
2	2	1	2	2	2	1	1	1	1	2	1	2	3	5	4	5	3	4	5	5	1	1	1	5	2
1	2	2	2	2	1	3	1	1	2	1	1	1	5	4	3	4	5	5	3	3	3	4	3	2	2
2	2	3	2	2	2	1	1	1	1	1	1	2	4	5	5	3	5	4	3	5	1	1	1	1	2
1	2	3	2	2	1	1	2	1	1	1	1	2	5	4	3	5	4	5	4	5	1	1	2	1	2
1	2	2	2	2	2	1	1	2	1	1	1	2	5	3	4	4	5	3	4	5	1	1	1	5	2
2	4	1	2	2	2	1	1	1	1	2	1	1	4	5	3	4	4	5	3	5	1	2	1	1	3
2	5	3	2	2	1	1	2	1	1	1	1	1	4	5	3	3	5	4	3	5	3	2	1	2	3
1	4	2	2	2	2	1	1	1	2	1	1	2	5	4	3	5	5	4	5	5	1	1	2	1	3
2	5	1	2	2	5	1	2	3	5	4	3	2	4	4	4	5	4	5	4	5	4	1	5	5	3
2	5	3	2	2	2	1	1	1	1	2	1	2	4	5	5	4	5	4	4	5	1	1	1	5	2
2	5	2	2	2	1	3	1	1	2	1	1	1	5	5	4	5	5	4	5	3	3	4	3	2	2
2	5	1	2	2	2	1	1	1	1	1	1	2	3	5	4	5	5	4	5	4	1	1	1	1	1
2	4	3	2	2	1	1	2	1	1	1	1	2	5	4	5	5	4	5	4	4	1	1	2	1	2
1	4	3	2	2	4	5	4	5	5	4	5	3	5	4	3	4	3	4	5	4	5	4	4	4	4
2	5	3	2	2	5	3	5	4	3	3	4	3	3	4	4	4	3	4	4	3	4	4	4	4	4
1	4	3	2	1	5	5	3	4	5	3	5	4	3	5	4	5	4	3	5	5	5	5	5	5	5
2	4	3	2	1	3	3	3	3	3	3	3	3	3	3	3	3	3	3	3	3	3	3	3	3	3
1	4	3	2	2	4	5	5	4	5	3	4	5	3	4	4	4	3	3	5	3	5	4	4	4	4
2	4	3	2	3	4	4	4	4	3	4	4	5	5	4	3	4	5	4	5	4	5	3	4	3	3
2	2	3	2	1	3	5	5	3	4	4	4	4	3	3	3	3	5	4	4	4	4	4	4	3	5
2	2	3	2	3	5	5	5	4	4	4	4	4	5	3	4	4	4	3	4	4	4	5	3	3	5
1	2	3	1	3	4	4	4	4	4	4	4	4	5	3	4	4	4	4	4	4	4	4	5	3	5
1	2	3	1	3	4	4	4	4	4	4	4	4	5	3	4	4	4	4	4	4	5	3	4	5	3
1	2	1	2	3	5	3	5	4	5	5	5	3	4	4	3	5	5	5	5	4	5	4	5	5	4
1	2	3	2	1	5	3	4	5	3	4	5	4	5	5	4	3	4	5	4	5	4	4	5	5	5
1	2	1	2	1	4	4	5	3	4	4	4	5	3	4	4	4	4	4	5	4	5	4	4	4	5
1	2	1	2	1	4	5	4	4	3	3	4	4	4	4	4	3	3	4	4	4	4	5	4	4	4
1	2	3	2	1	4	4	4	4	4	4	4	4	4	4	4	4	4	4	4	4	4	5	4	4	4
1	2	1	2	2	4	3	5	4	5	4	5	5	3	5	4	5	4	5	4	3	4	4	5	4	4
1	2	3	2	2	3	4	3	3	4	4	3	5	3	4	4	4	4	3	3	4	5	3	4	4	4
1	2	3	2	2	3	5	4	5	4	5	4	5	4	4	4	4	5	4	5	5	3	4	4	5	4
1	2	1	2	2	3	4	4	4	4	5	5	5	4	4	4	4	5	5	4	4	4	4	4	4	4
1	2	3	2	2	5	5	4	3	5	4	4	5	5	4	4	5	4	4	5	5	5	3	5	3	5
1	1	1	2	2	4	5	3	4	5	4	3	4	4	4	4	5	4	3	5	4	4	4	4	4	4
1	1	3	2	2	3	4	3	5	4	3	4	4	4	4	4	4	3	4	3	3	3	4	5	3	3
1	2	1	2	2	4	4	5	4	4	4	5	4	4	5	3	4	4	5	4	4	5	4	5	5	5
1	1	1	2	2	2	2	4	5	3	5	4	5	3	4	4	3	5	4	4	5	5	4	4	5	4
1	2	3	2	2	2	1	5	4	5	4	5	4	4	4	5	5	4	5	5	4	5	4	4	3	3
1	1	2	2	2	5	3	5	4	4	4	4	4	5	4	5	4	4	4	4	3	5	5	4	3	5
1	1	2	2	2	4	4	4	5	3	3	4	5	5	4	4	3	3	4	4	4	4	3	3	4	4
1	1	2	2	2	4	5	3	4	4	5	4	4	3	3	4	4	5	4	4	3	4	4	5	4	3
1	2	2	2	2	5	4	3	3	5	3	3	4	5	4	4	5	3	3	5	4	4	4	3	5	4
1	2	2	2	2	4	4	4	4	4	4	4	4	4	4	4	4	4	4	4	5	4	5	4	4	3
1	2	2	2	2	3	4	3	5	4	4	5	5	5	5	4	4	4	5	3	4	3	5	4	3	5
1	2	2	2	2	5	3	5	3	4	4	5	5	4	4	4	4	4	5	5	4	5	4	4	5	3
1	2	2	2	2	2	3	4	4	3	4	5	5	4	4	5	3	4	5	4	3	4	4	5	3	5
1	2	2	2	2	3	5	3	4	3	5	3	4	3	5	5	3	5	3	5	4	4	5	3	4	3
1	2	2	2	2	4	4	4	4	3	4	4	3	3	4	3	3	4	4	4	4	4	4	5	3	4
1	2	2	2	2	4	4	4	4	4	4	4	4	3	4	3	4	4	4	4	4	4	3	4	5	4
1	2	2	2	2	3	4	3	4	5	3	3	5	4	3	4	5	3	3	3	3	4	3	5	3	4
1	3	2	2	2	4	4	3	5	3	3	3	4	3	3	3	3	3	3	4	5	3	4	5	4	5
1	3	2	2	2	4	3	4	4	4	4	4	4	5	4	4	4	4	4	4	3	4	4	4	5	4
1	3	2	2	2	4	4	3	4	3	4	3	3	3	3	4	3	4	3	3	4	3	5	3	3	4
1	3	2	2	2	4	5	4	5	5	4	5	3	5	4	3	5	4	5	5	4	5	4	4	4	4
1	3	2	2	2	5	3	5	4	3	3	4	3	3	4	4	3	3	4	4	3	4	4	4	4	4
1	3	2	2	2	5	5	3	4	5	3	5	4	3	5	4	5	3	5	5	5	5	5	5	5	5
1	2	2	2	2	3	3	3	3	3	3	3	3	3	3	3	3	3	3	3	3	3	3	3	3	3
1	2	2	2	2	4	5	5	4	5	3	4	5	3	4	4	5	3	4	5	3	5	4	4	4	4
1	2	2	2	2	4	4	4	4	3	4	4	5	5	4	3	3	4	4	5	4	5	3	4	3	3
1	3	2	2	2	3	5	5	3	4	4	4	4	3	3	3	4	4	4	4	4	4	4	4	3	5
1	2	2	2	2	5	5	5	4	4	4	4	4	5	3	4	4	4	4	4	4	4	5	3	3	5
1	3	2	2	2	4	4	4	4	4	4	4	4	5	3	4	4	4	4	4	4	4	4	5	3	5
1	2	2	2	2	4	4	4	4	4	4	4	4	5	3	4	4	4	4	4	4	5	3	4	5	3
1	3	2	2	2	5	3	5	4	5	5	5	3	4	4	3	5	5	5	5	4	5	4	5	5	4
1	2	2	2	2	5	3	4	5	3	4	5	4	5	5	4	3	4	5	4	5	4	4	5	5	5
1	3	2	2	2	4	4	5	3	4	4	4	5	3	4	4	4	4	4	5	4	5	4	4	4	5
1	2	2	2	2	4	5	4	4	3	3	4	4	4	4	4	3	3	4	4	4	4	5	4	4	4
1	2	2	2	3	4	4	4	4	4	4	4	4	4	4	4	4	4	4	4	4	4	5	4	4	4
1	2	2	2	3	4	3	5	4	5	4	5	5	3	5	4	5	4	5	4	3	4	4	5	4	4
1	2	2	2	3	3	4	3	3	4	4	3	5	3	4	4	4	4	3	3	4	5	3	4	4	4
1	2	2	2	3	3	5	4	5	4	5	4	5	4	4	4	4	5	4	5	5	3	4	4	5	4
1	2	2	2	3	3	4	4	4	4	5	5	5	4	4	4	4	5	5	4	4	4	4	4	4	4
1	2	2	2	3	5	5	4	3	5	4	4	5	5	4	4	5	4	4	5	5	5	3	5	3	5
1	2	2	2	3	4	5	3	4	5	4	3	4	4	4	4	5	4	3	5	4	4	4	4	4	4
1	1	2	2	3	3	4	3	5	4	3	4	4	4	4	4	4	3	4	3	3	3	4	5	3	3
1	1	2	2	3	4	4	5	4	4	4	5	4	4	5	3	4	4	5	4	4	5	4	5	5	5
1	1	2	2	3	2	2	4	5	3	5	4	5	3	4	4	3	5	4	4	5	5	4	4	5	4
1	2	2	2	2	2	1	5	4	5	4	5	4	4	4	5	5	4	5	5	4	5	4	4	3	3
1	1	2	2	2	5	3	5	4	4	4	4	4	5	4	5	4	4	4	4	3	5	5	4	3	5
1	2	2	2	2	4	4	4	5	3	3	4	5	5	4	4	3	3	4	4	4	4	3	3	4	4
1	2	2	2	1	4	5	3	4	4	5	4	4	3	3	4	4	5	4	4	3	4	4	5	4	3
1	2	2	2	1	5	4	3	3	5	3	3	4	5	4	4	5	3	3	5	4	4	4	3	5	4
1	2	2	2	2	4	4	4	4	4	4	4	4	4	4	4	4	4	4	4	5	4	5	4	4	3
1	1	2	2	3	3	4	3	5	4	4	5	5	5	5	4	4	4	5	3	4	3	5	4	3	5
1	1	2	2	1	5	3	5	3	4	4	5	5	4	4	4	4	4	5	5	4	5	4	4	5	3
1	2	1	2	2	2	3	4	4	3	4	5	5	4	4	5	3	4	5	4	3	4	4	5	3	5
1	1	2	2	3	3	5	3	4	3	5	3	4	3	5	5	3	5	3	5	4	4	5	3	4	3
1	2	2	2	3	4	4	4	4	3	4	4	3	3	4	3	3	4	4	4	4	4	4	5	3	4
1	1	2	2	2	4	4	4	4	4	4	4	4	3	4	3	4	4	4	4	4	4	3	4	5	4
1	3	3	2	1	3	4	3	4	5	3	3	5	4	3	4	5	3	3	3	3	4	3	5	3	4
1	3	3	2	1	4	4	3	5	3	3	3	4	3	3	3	3	3	3	4	5	3	4	5	4	5
1	1	3	2	2	4	3	4	4	4	4	4	4	5	4	4	4	4	4	4	3	4	4	4	5	4
1	2	3	2	3	4	4	3	4	3	4	3	3	3	3	4	3	4	3	3	4	3	5	3	3	4
1	3	1	2	3	4	4	5	3	5	3	4	4	3	3	4	5	3	4	5	3	4	4	4	3	5
1	3	3	2	3	5	4	4	4	3	4	4	4	4	4	4	3	4	4	4	4	4	4	5	3	3
1	2	3	2	3	5	5	5	5	5	5	5	4	4	4	3	5	5	5	4	4	4	4	4	5	3
1	1	3	2	3	4	3	4	5	3	3	4	5	3	4	4	3	3	4	3	3	3	4	3	3	4
1	3	3	2	3	4	5	4	4	4	3	4	3	4	4	4	4	3	4	4	5	5	4	5	5	4
1	3	3	2	3	4	4	4	4	4	4	4	4	4	4	4	4	4	4	3	5	3	5	3	3	4
1	3	1	2	1	4	4	4	3	4	4	4	4	4	4	4	4	4	4	4	4	4	4	5	3	5
1	2	3	2	1	5	5	4	4	4	4	4	4	4	5	3	4	4	4	4	4	4	4	5	3	5
1	1	1	2	1	4	4	3	4	3	4	4	4	3	4	3	3	4	4	3	4	3	5	5	5	4
1	1	1	2	1	4	3	4	4	5	3	4	3	4	4	3	5	3	4	4	4	4	4	5	3	3
2	2	3	2	2	4	5	5	4	1	5	5	5	4	5	3	1	5	5	3	4	5	4	4	3	5
1	3	1	2	2	5	4	5	5	4	4	5	5	5	4	4	4	4	5	5	4	5	5	5	3	5
2	3	1	2	2	5	4	3	5	4	5	3	4	5	5	4	4	5	3	5	3	4	5	5	5	4
2	2	3	2	2	4	4	4	4	5	4	4	4	5	3	5	5	4	4	4	4	5	5	3	3	4
2	1	1	2	2	4	4	4	3	4	4	3	5	4	3	5	4	4	3	3	3	3	3	4	3	4
1	2	3	3	2	4	5	5	4	5	3	5	5	4	3	5	5	3	5	4	5	4	4	4	5	5
2	3	1	4	2	3	5	4	5	3	4	3	5	3	4	5	3	4	3	3	3	3	5	4	5	4
2	3	1	2	2	3	5	3	3	4	3	4	5	3	4	5	4	3	4	4	5	5	5	5	5	5
2	2	3	2	2	4	4	4	4	3	4	4	4	3	5	5	3	4	4	4	3	4	4	5	4	5
2	2	3	2	2	4	3	3	4	3	3	5	4	5	4	3	3	3	5	4	4	4	4	5	4	4
2	2	1	2	2	2	1	2	1	4	2	2	2	2	2	3	4	2	2	4	4	3	4	4	5	4
2	1	3	2	2	2	4	2	2	3	2	3	1	2	2	2	3	2	3	3	4	5	3	4	5	5
1	1	3	2	2	2	3	2	3	2	2	3	2	2	1	2	2	2	3	4	3	4	5	3	5	3
2	1	1	2	2	4	2	1	2	3	2	3	2	1	3	4	3	2	3	4	3	5	4	3	4	3
2	2	3	2	2	1	5	1	3	1	3	2	1	2	1	2	1	3	2	3	3	3	4	3	4	3
1	2	3	2	2	2	3	2	2	2	2	3	3	3	3	3	2	2	3	4	3	4	5	4	3	5
2	2	1	2	2	2	2	3	1	3	4	3	3	4	2	4	3	4	3	3	4	5	4	5	4	3
1	2	3	2	2	1	2	2	2	3	3	3	2	1	2	1	3	3	3	3	3	4	4	3	3	5
2	2	1	2	2	2	1	1	3	5	5	4	1	1	2	1	3	1	4	3	4	5	4	4	3	5
2	2	1	2	2	2	3	1	3	1	2	4	3	3	5	1	5	4	4	3	5	4	3	4	5	5
2	2	3	2	2	4	1	3	2	2	4	5	1	1	1	1	2	1	4	4	5	5	4	5	3	4
2	2	1	2	2	4	5	3	2	1	5	5	3	1	1	1	1	1	5	5	5	5	3	5	5	5
1	2	3	2	2	4	2	4	2	1	5	5	4	1	1	1	1	1	5	5	5	5	5	5	5	5
2	2	3	2	2	1	1	2	1	1	2	1	1	1	2	3	2	1	4	5	3	4	5	4	5	3
2	2	1	2	2	1	1	2	1	1	2	1	1	1	1	2	2	3	5	3	5	4	3	5	4	5
2	2	3	2	2	1	1	1	2	1	1	1	1	2	1	1	2	1	4	5	4	5	3	3	4	5
2	2	3	2	2	4	4	1	3	5	5	3	1	1	3	3	3	2	5	4	4	5	4	5	4	5
2	2	3	2	2	2	4	1	3	4	2	4	2	2	1	1	1	1	4	3	5	4	4	4	4	5
2	2	1	2	2	2	2	3	2	3	4	3	3	1	2	2	1	2	3	5	4	5	3	5	4	3
2	2	3	2	2	1	3	3	1	4	4	4	1	1	1	1	1	1	4	4	4	5	5	4	5	4
2	2	1	2	2	1	3	3	1	3	3	3	5	4	5	5	4	5	4	3	3	3	4	5	1	4
2	2	3	2	2	1	3	3	1	4	4	4	5	5	4	5	4	5	4	3	3	3	4	5	4	4
2	2	1	2	2	2	4	5	4	3	2	4	2	2	4	3	3	4	5	3	1	3	5	2	4	5
