# Supplementary material for: Dataset on the safety behavior among Pakistani healthcare workers during COVID-19
Source: Data Brief. 2022 Jan 19;41:107831. doi: 10.1016/j.dib.2022.107831 (PMC8767930; doi:10.1016/j.dib.2022.107831)
Supplement: Supplementary file 3 [file mmc3.zip]

Archive with 1 entries (1 files):
- LeadershipCOVID.sav
